# Supplementary material for: Topical Delivery of Dual Loaded Nano-Transfersomes Mediated Chemo-Photodynamic Therapy against Melanoma via Inducing Cell Cycle Arrest and Apoptosis
Source: Int J Mol Sci. 2024 Sep 5;25(17):9611. doi: 10.3390/ijms25179611 (PMC11394987; doi:10.3390/ijms25179611)
Supplement: Supplementary file 1 [file ijms-25-09611-s001.zip]

Archive with 1 entries (1 files):
- ijms-3143607-supplementary.pdf
